# Supplementary material for: Assessment of Lambda-Cyhalothrin and Spinetoram Toxicity and Their Effects on the Activities of Antioxidant Enzymes and Acetylcholinesterase in Honey Bee (Apis mellifera) Larvae
Source: Insects. 2024 Aug 1;15(8):587. doi: 10.3390/insects15080587 (PMC11354917; doi:10.3390/insects15080587)
Supplement: Supplementary file 1 [file insects-15-00587-s001.zip]

Archive with 1 entries (1 files):
- insects-3058082-supplementary.pdf
